# Supplementary material for: Detection and Characterization of an H9N2 Influenza A Virus in the Egyptian Rousette Bat in Limpopo, South Africa
Source: Viruses. 2023 Feb 10;15(2):498. doi: 10.3390/v15020498 (PMC9958621; doi:10.3390/v15020498)
Supplement: Supplementary file 1 [file viruses-15-00498-s001.zip]

Archive with 1 entries (1 files):
- viruses-2187636-supplementary.pdf
